# Supplementary material for: Neuronal TORC1 modulates longevity via AMPK and cell nonautonomous regulation of mitochondrial dynamics in C. elegans
Source: eLife. 2019 Aug 14;8:e49158. doi: 10.7554/eLife.49158 (PMC6713509; doi:10.7554/eLife.49158)
Supplement: Figure 1—source data 1. [file elife-49158-fig1-data1.xlsx]

## Sheet: Sheet1
	p-AMPK	actin	p-AMPK/actin	p-AMPK/actin_normalized
N2-1	1	1	1	1.20831
N2-2	0.72	1.03	0.699029	0.844642
N2-3	0.87	1.11	0.783784	0.947051
			0.827604	1
VC222-1	1.29	0.93	1.3871	1.67604
VC222-2	1.4	0.91	1.53846	1.85893
VC222-3	1.34	0.91	1.47253	1.77927
N2 = Wild type
VC222 = raga-1(ok386)
