# Supplementary material for: Neuronal TORC1 modulates longevity via AMPK and cell nonautonomous regulation of mitochondrial dynamics in C. elegans
Source: eLife. 2019 Aug 14;8:e49158. doi: 10.7554/eLife.49158 (PMC6713509; doi:10.7554/eLife.49158)
Supplement: Figure 4—figure supplement 4—source data 1. [file elife-49158-fig4-figsupp4-data1.xlsx]

## Sheet: raw data and percentage
Raw counts
	Fragmented	Intermediate	Fused	Total
Wild type_day 1	7	11	24	42
Wild type_day 8	20	14	6	40
raga-1_day 1	5	17	20	42
raga-1_day 8	12	14	22	48
Percentages
	Fragmented	Intermediate	Fused
Wild type_day 1	16.66	26.19	57.14
Wild type_day 8	50	35	15
raga-1_day 1	11.9	40.47	47.61
raga-1_day 8	25	29.16	45.83
